# Supplementary material for: Radiopharmaceuticals for PET and SPECT Imaging: A Literature Review over the Last Decade
Source: Int J Mol Sci. 2022 Apr 30;23(9):5023. doi: 10.3390/ijms23095023 (PMC9103893; doi:10.3390/ijms23095023)
Supplement: Supplementary file 1 [file ijms-23-05023-s001.zip]

Archive with 1 entries (1 files):
- ijms-1689207-supplementary.pdf
